# Supplementary material for: Antagonizing cholecystokinin A receptor in the lung attenuates obesity-induced airway hyperresponsiveness
Source: Nat Commun. 2023 Jan 4;14:47. doi: 10.1038/s41467-022-35739-8 (PMC9813361; doi:10.1038/s41467-022-35739-8)
Supplement: Supplementary file 6 — Source data [file 41467_2022_35739_MOESM6_ESM.xlsx]

## Sheet: Figure 1
Figure 1a	Data were derived from accompanying Supplementary Table
Figure 1b	human CCKAR mRNA relative expression
	FIB	D0_HBE	D14_HBE	ASM
	1	0	0.01	48.331
	0	0	0	67.927
	1.434	0.0006	0.028	57.461
Figure 1d	Optical MagneticTwisting Cytometry data (A71623 experiment)
	time	1.9811	3.3016	4.6221	5.9426	7.2631	8.5836	9.9041	11.225	12.545	13.866	15.186	16.507	17.827	19.148	20.468	21.789	23.109	24.43	25.75	27.071	28.391	29.712	31.032	32.353	33.673	34.994	36.314	37.635	38.955	40.276	41.596	42.917	44.237	45.558	46.878	48.199	53.481	54.801	56.122	57.442	58.763	60.083	61.404	62.724	64.045	65.365	66.686	68.006
	PBS	0.91352	0.9288	0.92888	0.94738	0.9442	0.97548	0.96805	0.98657	0.98658	0.97542	1	0.99474	0.98506	1	0.99914	1.0018	1.0191	1.0164	1.0095	1.0113	1.0156	1	1.0024	1.026	1.0372	1.0121	1.0154	1.0462	1.0344	1.0329	1.0392	1.0198	1.0457	1.0116	1.0313	1.1452	1.0912	1.1035	1.1388	1.0866	1.1395	1.0888	1.0675	1.0826	1.1145	1.0939	1.0797	1.0269
	time	1.9812	3.3016	4.6222	5.9426	7.2631	8.5836	9.9041	11.225	12.545	13.866	15.186	16.507	17.827	19.148	20.468	21.789	23.109	24.43	25.75	27.071	28.391	29.712	31.032	32.353	33.673	34.994	36.314	37.635	38.955	40.276	41.596	42.917	44.237	45.558	46.878	48.199	53.481	54.801	56.122	57.442	58.763	60.083	61.404	62.724	64.045	65.365	66.686	68.006
	Alb (1uM)	1.009	0.99208	0.96619	1.0017	0.99697	0.99651	0.99684	1	1.0165	0.99247	1.0092	1.0377	1.0236	1	0.99281	1.0041	1	1	0.99454	1	1.0095	1.0118	0.96746	0.96971	0.99654	1.0087	0.99483	1.0084	1.0153	0.99191	0.99635	0.99503	1.1062	1.0072	1.0145	1.1353	1.0207	0.99668	1.097	1.067	1.0731	1.0395	0.9997	0.91528	0.88702	0.84335	0.82579	0.77377
	time	1.9811	3.3016	4.6221	5.9426	7.2631	8.5836	9.9041	11.225	12.545	13.866	15.186	16.507	17.827	19.148	20.468	21.789	23.109	24.43	25.75	27.071	28.391	29.712	31.032	32.353	33.673	34.994	36.314	37.635	38.955	40.276	41.596	42.917	44.237	45.558	46.878	48.199	52.16	53.481	54.801	56.122	57.442	58.763	60.083	61.404	62.724	64.045	65.365	66.686
	Acetylcholine (100uM)	1.0139	1.0159	1.0019	1.0015	1.0035	1.0031	1.0048	1.0103	0.99827	0.99836	0.99491	1	1.0005	1.0264	1	1.0055	1.0113	1.0187	0.99575	0.99348	0.98853	1	0.99466	0.99634	0.99526	0.99292	0.99035	1.0023	0.9923	0.97673	0.98674	0.99815	0.98825	1	1.0061	1.0155	0.9969	1.0678	1.0441	1.1951	1.2748	1.3621	1.3533	1.4002	1.5023	1.5182	1.4673	1.4278
	time	1.9811	3.3016	4.6221	5.9426	7.2631	8.5836	9.9041	11.225	12.545	13.866	15.186	16.507	17.827	19.148	20.468	21.789	23.109	24.43	25.75	27.071	28.391	29.712	31.032	32.353	33.673	34.994	36.314	37.635	38.955	40.276	41.596	42.917	44.237	45.558	46.878	48.199	52.16	53.481	54.801	56.122	57.442	58.763	60.083	61.404	62.724	64.045	65.365	66.686
	A71623 (10nM)	0.96592	0.98035	0.97169	0.98856	0.96695	0.96463	0.97782	0.96075	0.98133	0.97593	0.97827	0.97143	0.95481	0.98243	1.0075	0.97147	0.98058	1.0016	1.0089	1.0061	1.0261	1	1	1.0162	1.0248	1.0346	1.031	1.0261	1.0308	1.0426	1.0379	1	1.0481	1.0385	1.0453	1.1724	1.0861	1.2655	1.216	1.2134	1.3603	1.3499	1.4146	1.3281	1.3657	1.3851	1.3781	1.386
Figure 1f	Traction Force Microscopy (average traction, normalized to baseline)
	Control	A71623	Ach	Ach + A71623
	0.871622	1.60425	2.01399	3.28358
	1.2293	2.48521	1.59391	3.37563
	0.867133	1.50558	1.40659	3.77581
	1.31111	2.40467		5.59567
		3.15812		2.87879
		3.30802		2.60803
		1.91304		3.1913
		2.67619		2.09294
T-tests
vs control		0.002	0.016	0.0009
		One-tailed	One-tailed	One-tailed
		t=3.722, df=10	t=2.946, df=5	t=4.224, df=10
vs Ach				0.013
				One-tailed
				t=2.663, df=9
vs A71623				0.0222
				One-tailed
				t=2.209, df=14
[truncated: 199 more columns]

## Sheet: Figure 2
Figure 2a	T7E1 assay (Gel prior to cropping into separate panels)
Figure 2b	Traction Force Microscopy data (CCKAR KO cells)						T-tests (vs. A71623_sc)
		Sample 1	Sample 2	Sample 3	Sample 4
	PBS_sc	1.42166	1.51549	0.998804	1.04094		A71623_KO1	0.002		A71623_KO2	0.0004
	A71623_sc	1.7774	2.00429	2.08364	1.65094			One-tailed			One-tailed
	PBS_KO1	1.36577	1.03072	0.950597	1.03499			t=4.545, df=6			t=6.236, df=6
	A71623_KO1	1.43955	1.22482	1.22412	0.895648
	PBS_KO2	1.01099	1.12573	1.00179	1.16301
	A71623_KO2	1.16607	1.31281	1.06642	1.04039
Figure 2c	Optical MagneticTwisting Cytometry data (CCKAR KO cells)
	Time	sec	1.98113	3.30163	4.62213	5.94263	7.26314	8.58363	9.90412	11.2246	12.5451	13.8656	15.1861	16.5066	17.8271	19.1476	20.4681	21.7886	23.1091	24.4296	25.7501	27.0706	28.3911	29.7116	31.0321	32.3526	33.6731	34.9936	36.3141	37.6346	38.9551	40.2756	41.596	42.9166	44.2371	45.5575	46.8781	48.1985	49.519	50.8395	52.16	53.4805	54.801	56.1215	57.442	58.7625	60.083	61.4035	62.724
	sc + PBS	stiffness (a.u.)	0.977636	0.980909	0.953717	0.89833	1.00675	1.00388	0.988749	0.949055	0.970153	0.973595	0.887045	1.03674	1.24192	1	1.04138	0.934352	1.03343	0.981683	1.04231	1.0824	1.22083	0.999295	1.03105	1.04104	0.909364	0.979742	0.889734	1	0.972685	0.977138	0.985376	0.976475	1.12156	1.12745	1.04197	1.04509	1	1.13395	1.07839	1.03166	1.18676	1.10765	1.04976	1.14891	1.04767	1.12467	1.12887
	Time	time	1.98115	3.30165	4.62213	5.94263	7.26313	8.58363	9.90412	11.2246	12.5451	13.8656	15.1861	16.5066	17.8271	19.1476	20.4681	21.7886	23.1091	24.4296	25.7501	27.0706	28.3911	29.7116	31.0321	32.3526	33.6731	34.9936	36.3141	37.6346	38.9551	40.2756	41.5961	42.9166	44.2371	45.5575	46.878	48.1985	49.519	50.8395	52.16	53.4805	54.801	56.1215	57.442	58.7625	60.083	61.4035	62.724
	sc + A71623	stiffness (a.u)	0.982908	0.94713	1	0.984743	0.986436	0.988042	0.988836	1.01674	1	1.00867	1.01711	1.02243	1.00839	0.991617	0.950141	1.04228	1	0.989952	0.979939	1.02553	0.979189	1.03206	1.00542	1.0384	0.989834	1.02453	0.998758	1.00435	1.04206	1.05842	0.987098	0.948488	0.980491	1.01363	1.0628	1.01054	1.1	1.20946	1.164	1.45924	1.61965	1.69197	1.73475	1.63939	1.61607	1.49097	1.45136
	Time	time	1.98114	3.30164	4.62214	5.94264	7.26313	8.58364	9.90414	11.2246	12.5451	13.8656	15.1861	16.5066	17.8271	19.1476	20.4681	21.7886	23.1091	24.4296	25.7501	27.0706	28.3911	29.7116	31.0321	32.3526	33.6731	34.9936	36.3141	37.6346	38.9551	40.2756	41.5961	42.9166	44.2371	45.5575	46.8781	48.1985	49.519	50.8395	52.16	53.4805	54.801	56.1215	57.442	58.7625	60.083	61.4035	62.724
	KO1 + A71623	stiffness (a.u.)	1	1.0121	0.96204	1	0.979776	1	0.952097	0.981061	0.999765	0.976607	1.03775	1.01894	0.969135	1	0.965935	1.02416	1.02224	0.972637	1.0492	1.04708	0.999739	1.02066	0.96483	1	0.944452	1.05039	1.02983	1.01218	1.03494	1.02259	1.00584	0.990315	0.926348	1.07017	1.01309	1	1	1	1.05739	1.04178	1.10004	1.0613	1.03973	1.10114	1.09427	1.0692	1.05797
	Time	time	1.98114	3.30164	4.62213	5.94264	7.26313	8.58364	9.90413	11.2246	12.5451	13.8656	15.1861	16.5066	17.8271	19.1476	20.4681	21.7886	23.1091	24.4296	25.7501	27.0706	28.3911	29.7116	31.0321	32.3526	33.6731	34.9936	36.3141	37.6346	38.9551	40.2756	41.5961	42.9166	44.2371	45.5576	46.8781	48.1986	49.519	50.8395	52.16	53.4805	54.801	56.1215	57.442	58.7626	60.083	61.4035	62.724
	KO2 + A71623	stiffness (a.u.)	0.998052	1.00999	1.02078	1.00079	1.06054	0.963889	1.00864	1.0084	1.00684	0.9993	1	0.970675	1.02901	1.03093	1.02423	1.01179	1.04748	0.994174	0.965346	1.04509	0.975263	0.988335	0.988455	0.981067	0.970949	0.999419	1.03563	1	0.960749	1.1004	0.998921	1.00738	1.00841	1.04838	0.985784	1	1	1.07282	1.02493	1.19123	1.15747	1.26288	1.11653	1.04983	1.07779	1.06928	1.08365
Figure 2d	Optical MagneticTwisting Cytometry data [Devazepide (DVZ) experiment]
	Time	sec	1.98114	3.30165	4.62214	5.94265	7.26313	8.58364	9.90414	11.2246	12.5451	13.8656	15.1861	16.5066	17.8271	19.1476	20.4681	21.7886	23.1091	24.4296	25.7501	27.0706	28.3911	29.7116	31.0321	32.3526	33.6731	34.9936	36.3141	37.6346	38.9551	40.2756	41.5961	42.9166	44.2371	45.5576	46.8781	52.1601	53.4805	54.801	56.1215	57.442	58.7625	60.083	61.4035	62.724	64.0445	65.365	66.6855
	EtOH+PBS	stiffness (a.u)	1	0.983324	1.06465	1.05577	1.01556	1	1.01858	1.03606	1.00913	0.998131	0.998062	0.971337	1.01554	1.03259	0.998444	1.02265	1.00227	1.01619	0.996701	1.01049	1.01689	0.957829	0.981017	1	1.05772	1	1.00708	0.977456	0.992577	1.00441	1.00572	1	1.00686	0.997225	0.955906	0.860005	1.05159	1.02978	1.03116	1.02961	1.00941	1.03693	1.00161	1.02121	1.02807	1.00085	0.992752
	time	sec	1.98114	3.30164	4.62214	5.94264	7.26313	8.58362	9.90413	11.2246	12.5451	13.8656	15.1861	16.5066	17.8271	19.1476	20.4681	21.7886	23.1091	24.4296	25.7501	27.0706	28.3911	29.7116	31.0321	32.3526	33.6731	34.9936	36.3141	37.6346	38.9551	40.2756	41.5961	42.9166	44.2371	45.5576	46.8781	48.1986	53.4806	54.801	56.1215	57.442	58.7625	60.083	61.4035	62.724	64.0445	65.365	66.6855
	EtOH+A[100nM]	stiffness (a.u)	1.00903	1.03576	0.993497	0.99395	0.994699	1	1.00818	0.999783	0.987707	1.00008	1.02327	1.0274	1.011	1.00162	1.01818	1	0.992136	1.02526	0.958183	0.946382	1.00004	1	1.00215	1.01615	0.9856	1.00255	0.992123	1	1.00122	0.999378	0.998511	1.00598	1.01574	0.990009	1.03391	0.974874	0.989044	0.99757	1.04251	1.05216	1.06232	1.06788	1.04658	1.04326	1.06957	1.02235	1.03697
	time	sec	1.98115	3.30164	4.62214	5.94263	7.26313	8.58364	9.90413	11.2246	12.5451	13.8656	15.1861	16.5066	17.8271	19.1476	20.4681	21.7886	23.1091	24.4296	25.7501	27.0706	28.3911	29.7116	31.0321	32.3526	33.6731	34.9936	36.3141	37.6346	38.9551	40.2756	41.5961	42.9166	44.2371	45.5576	46.8781	48.1986	52.16	53.4805	54.801	56.1215	57.442	58.7625	60.083	61.4035	62.724	64.0445	65.365
	DVZ[1uM]+PBS	stiffness (a.u)	0.965432	0.958999	0.974944	0.982036	0.987467	0.999062	1.02355	0.966625	0.991607	1.01829	1.03518	1.00215	0.987353	0.970905	1	1	0.999427	1	1.01525	1.01315	1.00669	1.03466	0.985222	0.98584	1.00281	1.00353	0.998157	1	0.989282	0.999772	1.02928	1.00556	1.00964	1.00149	1.01453	0.972808	1.00254	1.0307	1.04326	1.10848	1.09383	1.03804	1.0283	1.11013	1.06077	1.01384	1.03018
	time	sec	1.98114	3.30164	4.62214	5.94264	7.26314	8.58363	9.90413	11.2246	12.5451	13.8656	15.1861	16.5066	17.8271	19.1476	20.4681	21.7886	23.1091	24.4296	25.7501	27.0706	28.3911	29.7116	31.0321	32.3526	33.6731	34.9936	36.3141	37.6346	38.9551	40.2756	41.5961	42.9166	44.2371	45.5576	46.8781	48.1986	49.5191	53.4805	54.801	56.1215	57.442	58.7625	60.083	61.4035	62.724	64.0445	65.365
	DVZ[1uM]+A[100nM]	stiffness (a.u)	1	1	1	0.973663	0.996298	0.98112	1	0.984375	1.04008	0.993555	1.00674	0.97589	1.03326	1.00143	1.02963	1.01792	0.953108	1	1	1.00669	0.983513	1	1.02963	1.01709	1.02349	1.01082	0.99181	0.979796	1.0308	1.00187	1	0.989931	1	0.974902	0.994076	0.978384	0.961501	1.09262	1.06192	1.06988	1.05739	1.02536	1.02923	1.01983	1.06173	1.00835	1.05705
Figure 2e	Optical MagneticTwisting Cytometry data [Lorglumide (LORG) experiment]
	Time	time	1.98115	3.30165	4.62213	5.94262	7.26313	8.58363	9.90412	11.2246	12.5451	13.8656	15.1861	16.5066	17.8271	19.1476	20.4681	21.7886	23.1091	24.4296	25.7501	27.0706	28.3911	29.7116	31.0321	32.3526	33.6731	34.9936	36.3141	37.6346	38.9551	40.2756	41.5961	42.9166	44.2371	45.5576	46.8781	48.1986	49.5191	50.8395	56.1215	57.442	58.7625	60.083	61.4035	62.724	64.0445	65.365	66.6855
	PBS+PBS	PBS+PBS	1.01711	0.995705	1	0.967877	0.955249	0.972714	0.989139	0.988483	0.977539	1.02274	0.999975	0.995936	1.00242	1.01817	1.00453	1	1.00301	0.980335	0.999797	0.983493	1.00647	1.01601	1.00769	0.97987	1	0.973489	1.03867	1.01995	0.988858	1.03159	1.00893	1.02605	1.01572	0.987985	0.996314	1	1.00185	0.981979	1.08684	1.02425	1.02017	1.06557	1.01822	1.0537	1.03183	1.08343	1.02262
	time	time	1.98114	3.30165	4.62214	5.94264	7.26314	8.58364	9.90413	11.2246	12.5451	13.8656	15.1861	16.5066	17.8271	19.1476	20.4681	21.7886	23.1091	24.4296	25.7501	27.0706	28.3911	29.7116	31.0321	32.3526	33.6731	34.9936	36.3141	37.6346	38.9551	40.2756	41.5961	42.9166	44.2371	45.5576	46.8781	48.1986	49.5191	54.801	56.1215	57.442	58.7625	60.083	61.4035	62.724	64.0445	65.365	66.6855
	PBS + A71623	PBS+A[100nM]	0.986407	1.0136	0.99806	1.00655	0.98683	0.993136	1	0.996326	0.998457	1.00969	0.979327	0.98769	1	1.01281	1.01666	0.994654	1	1	1.01502	0.999858	0.998422	0.98169	0.994809	1.00395	1	1.00525	1.01234	1	0.973571	1.01571	1.01453	1.00179	0.99995	0.992858	1	1.01729	1.00397	1.02702	0.999799	1.02681	1.02184	1.01489	1.03394	0.996	1.03565	1.00906	0.98567
	time	time	1.98114	3.30165	4.62214	5.94265	7.26314	8.58364	9.90413	11.2246	12.5451	13.8656	15.1861	16.5066	17.8271	19.1476	20.4681	21.7886	23.1091	24.4296	25.7501	27.0706	28.3911	29.7116	31.0321	32.3526	33.6731	34.9936	36.3141	37.6346	38.9551	40.2756	41.5961	42.9166	44.2371	45.5575	46.8781	48.1985	49.519	50.8396	56.1215	57.442	58.7625	60.083	61.4035	62.724	64.0445	65.365	66.6855
	LORG + PBS	LG[10uM]+PBS	1	1.05752	1	1.0432	1.04936	1.03008	1.11147	1.06485	1.04727	1	0.995158	0.966131	0.992087	0.962759	1.05704	1.03866	1	0.97806	1	0.99171	0.999098	0.981562	0.984013	0.990573	0.981464	0.99518	0.996662	0.975419	0.992617	0.991028	0.980064	0.977106	1	1.00542	1	0.970654	0.958102	1.03727	1.07071	1.04136	1.04587	1.03798	0.963533	1.03419	1.04658	1.01407	1.03018
	time	time	1.98114	3.30164	4.62214	5.94264	7.26314	8.58362	9.90412	11.2246	12.5451	13.8656	15.1861	16.5066	17.8271	19.1476	20.4681	21.7886	23.1091	24.4296	25.7501	27.0706	28.3911	29.7116	31.0321	32.3526	33.6731	34.9936	36.3141	37.6346	38.9551	40.2756	41.5961	42.9166	44.2371	45.5576	46.8781	48.1986	52.1601	53.4806	54.801	56.1215	57.442	58.7625	60.083	61.4035	62.724	64.0445	65.365
	LORG + A71623	LG[10uM]+A[100nM]	0.954285	0.875672	0.971118	0.98784	0.988563	0.979353	0.9758	0.980997	0.988466	0.995416	1.00251	1.01439	1	0.999432	1.00755	0.999204	1	1.02253	1.00783	0.999736	1.00806	1.0324	1.02511	1.02849	1.00285	1	0.996343	1.00998	1.00413	1.02348	1.00165	1.00436	1.02031	1.02307	1.00543	1.04716	0.972198	1.01624	1.11599	1.1077	1.08653	1.06775	0.994682	1.06555	1.01963	1.05648	0.997639
[truncated: 260 more columns]

## Sheet: Figure 3
Figure 3a	human CCK mRNA relative expression
	FIB	D0_HBE	D14_HBE	ASM
	0.748135	1.21754	0.00197664	8.61201
	0.10687	0.49853	0.00163748	10.631
	0.49853	0.00146948	0.622267	8.6348
Figure 3c	human CCK mRNA relative expression after treatment with indicated free fatty acids							T-tests (vs control)
	Control	hexanoic acid	9-decenoic acid	dodecanoic acid	palmitoleic acid	myristoleic acid		hexanoic	9-decenoic	dodecanoic	palmitoleic	myristoleic
	1.02734	0.956986	0.490924	1.011	3.18456	4.31605		0.0772	<0.0001	0.0533	<0.0001	0.0007
	1.00189	1.46025	0.566134	1.10239	3.91854	4.08188		Two-tailed	Two-tailed	Two-tailed	Two-tailed	Two-tailed
	1.04272	1.45009	0.481453	1.21814	3.58907	2.89732		t=2.130, df=6	t=15.40, df=6	t=2.400, df=6	t=14.45, df=6	t=6.328, df=6
	0.928051	1.18184	0.502411	1.15443	3.24431	2.77538
Figure 3d	human CCK protein after treatment with indicated free fatty acids					T-tests (vs control)
	Control	palmitoleic acid	myristoleic acid			palmitoleic	myristoleic
	1	9.9	15.0295			0.0019	0.028
	0	24.67	8.1255			One-tailed	One-tailed
	0	16.455	7.0225			t=4.589, df=6	t=2.363, df=6
	0	11.3595	0
Figure 3e	mouse CCK mRNA (lung)			T-test
	Chow	HFD		0.0132
	0.656072	4.2643		One-tailed
	1.00127	5.93592		t=2.603, df=10
	1.39169	4.27788
	1.0329	2.19555
	0.944425	1.21095
	0.973642	0.92403
Figure 3f	mouse CCK protein (lung)			T-test
	Chow	HFD		<0.0001
	0	9.2625		One-tailed
	0	10.84		t=30.71, df=6
	0	10.1487
	0	10.3712
Figure 3g	mouse CCK mRNA (lung + trachea)			T-test
	WT	db/db		0.0152
	1.36559	1.81444		One-tailed
	1.1092	2.71231		t=2.818, df=6
	1.16435	2.15774
	0.360863	1.36559
Figure 3g	mouse CCK protein (lung)			T-test
	WT	db/db		0.0353
	6.95156	7.69219		One-tailed
	0	7.48516		t=2.194, df=6
	0	7.54688
	6.44609	7.675

## Sheet: Figure 4
Figure 4b
		HFD/veh													HFD/prog											chow/veh										chow/prog
		1	2	3	4	5	6	7	8	9	10	11	12		1	2	3	4	5	6	7	8	9	10	11	1	2	3	4	5	6	7	8	9		1	2	3	4	5	6	8
	Baseline	0.601721	0.53531	0.527997	0.5725	0.603197	0.489988	0.504579	0.467065	0.530268	0.529758	0.63885	0.374716		0.536711	0.523146	0.521178	0.476044	0.529054	0.445025	0.49187	0.496046	0.492123	0.339164	0.364238	0.439563	0.470601	0.362501	0.369297	0.426987	0.402597	0.305885	0.253129	0.302779		0.517421	0.383116	0.365345	0.462116	0.389234	0.31885	0.338731
	0	0.59683	0.532946	0.656745	0.571971	0.613048	0.58571	0.499482	0.486568	0.58839	0.529758	0.63885	0.374716		0.57826	0.522465	0.53004	0.485384	0.57552	0.4424	0.523585	0.509647	0.505523	0.359816	0.375944	0.438338	0.486219	0.37629	0.371358	0.431262	0.390627	0.306018	0.251452	0.297501		0.663396	0.388695	0.359271	0.466626	0.403796	0.322109	0.455041
	1	0.692908	0.611256	0.661319	0.685719	0.718804	0.69673	0.64028	0.996492	0.600138	0.607897	0.669134	0.391704		0.630111	0.58361	0.55458	0.690608	0.932054	0.589893	0.571785	0.851966	0.70459	0.477487	0.400887	0.540424	0.616253	0.465687	0.485773	0.629253	0.505171	0.378854	0.32161	0.428651		0.662272	0.460001	0.407493	0.563231	1.12879	0.462643	1.03423
	10	0.859373	1.23766	1.20795	1.47861	1.03466	1.38366	1.27391	1.57344	1.10101	1.73831	6.10332	1.25285		0.812625	0.687999	0.799384	1.22845	1.51794	1.0371	0.894023	1.70184	1.21914	0.788393	0.679744	1.00935	1.72999	1.05445	0.816735	1.22517	0.976432	0.730686	0.604654	1.06846		1.10571	0.906585	0.816702	1.04767	0.960624	0.739798	1.03035
	25	0.945472	1.6745	1.01708	1.46336	1.52347	1.59015	2.71929	1.53843	1.68185	3.8266	7.93861	1.69304		0.733659	1.09628	0.868479	1.99981	1.60593	1.06187	1.56254	2.95211	1.74078	2.6622	0.932707	1.34539	3.53345	1.25523	1.2378	1.18322	1.33724	0.937487	0.813699	1.48343		1.81213	1.59832	1.3575	1.34083	1.64313	1.04952	1.28011
	100	1.87942	2.99943	1.8202	3.20086	2.58332	5.22752	3.72638	6.96216	4.57359	3.85351	7.67302	3.31639		1.34779	2.56885	1.66047	2.13726	4.07824	2.42087	2.44606	4.13649	3.81012	4.99616	1.65807	2.78566	4.47425	2.63153	2.08455	2.16157	5.54523	1.48547	1.98203	3.2267		4.42743	2.1388	2.71442	2.20188	3.89186	3.80669	2.66043
Figure 4c
		HFD/veh										HFD/dvz										chow/veh							chow/dvz
		1	2	3	4	5	6	7	8	9		1	2	3	4	5	6	7	8	9		1	2	3	4	5	6		1	2	3	4	5
	Baseline	0.39403	0.334167	0.308344	0.297718	0.422662	0.364694	0.286185	0.27187	0.274379		0.356652	0.268634	0.291663	0.345434	0.339067	0.372516	0.342315	0.350467	0.293204		0.456459	0.264924	0.334209	0.305092	0.430717	0.306638		0.278277	0.312705	0.288027	0.337777	0.335154
	0	0.379149	0.339569	0.323253	0.320123	0.42795	0.354926	0.311369	0.41173	0.279702		0.358415	0.281999	0.303627	0.365795	0.341773	0.373359	0.359247	0.346278	0.286215		1.01225	0.271382	0.312651	0.30744	0.399675	0.318109		0.297741	0.324982	0.301134	0.328759	0.342203
	1	0.601016	0.431789	0.53371	0.351379	0.478541	0.428253	0.398689		0.372096		0.505014	0.375411	0.439411	0.934672	0.507946	0.520023	0.391892	0.397639	0.386316		1.36165	0.367343	0.322464	0.33571	0.47699	0.383578		0.422202	0.42238	0.340631	0.403954	0.405858
	10	1.6925	0.778714	1.44845	0.65833	1.40569	0.915867	0.799777	1.50763	0.640288		1.06616	0.710711	0.914364	1.71134	1.03043	0.796634	0.728717	0.695328	0.998896		1.79979	0.869878	0.6479	0.755205	1.01651	0.851933		1.43776	1.13205	0.802362	1.00039	0.807684
	25	1.84524	0.916592	1.72736	0.816685	2.41945	1.03787	0.838883	4.51437	1.08221		1.24345	0.840663	1.09909	2.83871	1.52476	1.26008	0.895518	0.767328	1.0799		1.80337	0.83739	0.911973	1.23375	1.16544	0.904422		1.28986	1.09497	0.931528	1.42262	1.137
	100	7.46888	1.73034	4.25698	2.60136	3.37718	2.70706	1.72893	6.25167	2.17834		2.05643	1.58086	2.83344	3.84415	2.03065	1.87627	1.64297	1.0415	1.95015		2.59275	1.55292	2.16021	2.95256	1.55679	1.89594		3.46555	2.36852	3.10148	2.63591	1.76693
Figure 4e
		db/db/veh										db/db/prog									WT/veh							WT/prog
		1	2	3	4	5	6	7	8	9		1	2	3	4	5	6	7	8		1	2	3	4	5	6		1	2	3	4	5
	Baseline	0.725804	0.573515	0.728104	0.643146	0.867375	0.582149	0.977186	0.742662	0.660116		0.595256	0.608227	0.638877	0.633886	0.325237	0.719009	0.849559	0.648991		0.720813	0.496549	0.46699	0.477099	0.501487	0.52327		0.492539	0.468683	0.467788	0.489953	0.484463
	0	0.7514	0.653078	0.686674	0.647626	1.1231	0.606885		0.719352	0.677467		0.613029	0.593782	0.660096	0.644175	0.334687	0.718331	0.817264	0.631724		2.07159	0.487461	0.471421	0.477389	0.678651	0.534968		0.527668	0.471003	0.408533	0.466569	0.486273
	1	1.83527	0.931102	0.729113	1.25636	1.30716	0.88299	1.02597	0.932767	0.920857		0.807851	0.837806	0.797799	0.716636	1.0017	1.00738	0.896219	0.886922		2.77057	0.583694	0.527863	0.671245	0.917877	0.605958		0.663941	0.514024	0.481891	0.484749	0.565118
	10	4.37034	3.31186	1.21148	2.88434	2.10884	2.24581	1.62835	1.64173	2.28732		2.074	2.10236	1.74928	1.54892	4.06784	1.84034	1.70523	2.48522		1.58039	0.888844	0.99663	1.87338	1.06158	1.10909		1.08034	1.01931	1.3465	1.36985	0.865865
	25	3.54004	6.24109	1.4835	3.40182	3.04895	2.6822	5.59607	1.74315	2.75772		1.45317	2.28095	1.71321	2.59483	3.23723	2.08959	2.29141	1.71089		1.21467	1.1453	1.06887	1.0406	1.53338	1.43871		1.25161	1.66455	1.32888	1.48937	1.40969
	100	3.89293	3.43537	2.59163	4.65706	5.98433	7.09496	8.36569	2.71193	2.86398		2.51122	5.55856	2.80619	2.97778	6.69619	4.78591	2.93355	3.45899		1.65202	1.83217	1.96095	1.94283	1.955	2.83758		1.43757	1.65453	3.51587	2.58105	1.57575
Figure 4f
		db/db/veh													db/db/dvz												WT/veh							WT/dv
		1	2	3	4	5	6	7	8	9	10	11	12		1	2	3	4	5	6	7	8	9	10	11		1	2	3	4	5	6		1	2	3	4	5	6
	Baseline	0.870673	0.811955	0.727778	0.778961	0.710037	0.869951	0.711861	0.695762	1.07493	0.62223	0.551197	0.997549		1.01362	0.872929	0.516923	0.676727	1.02477	0.707341	0.973907	0.877406	0.684472	0.68781	0.685074		0.483926	0.468323	0.449918	0.455528	0.378525	0.423645		0.392703	0.433894	0.46631	0.433075	0.495915	0.536754
	0	0.97308	0.768502	0.926957	0.753267	0.647082	0.844076	0.738675	0.682813	1.09264	0.609148	0.542571	0.974192		1.02119	0.834788	0.516527	0.660198	0.982899	0.685987	0.973743	0.869506	0.680066	0.698789	0.643314		0.478666	0.448205	0.463953	0.446441	0.3489	0.402898		0.394155	0.431133	0.463695	0.41742	0.492623	0.522686
	1	1.64103	1.52656	2.0961	0.867586	1.01181	1.65376	1.0182	0.748797	1.23465	0.939703	0.747503	1.0482		1.30825	0.880288	1.06513	0.720802	1.29404	1.06046	1.07522	0.893202	0.718626	1.38886	0.684442		0.546989	0.501502	0.513689	0.47298	0.408729	0.396882		0.469606	0.514849	0.480042	0.462152	0.558848	0.548089
	10	2.03578	3.8808	2.35766	1.68072	1.51548	2.19725	1.73526	1.41149	2.60375	2.0673	1.40446	1.39259		2.55771	1.41434	1.93487	0.901376	2.6292	2.36233	2.15603	1.38342	0.922039	1.50577	0.860257		0.973022	0.710573	0.879097	0.920767	0.938224	1.05206		0.904003	1.30749	0.840334	0.978706	1.27442	0.991605
	25	4.15471	4.98496	3.0938	2.25954	3.92989	3.10701	2.52999	1.52125	5.64648	2.01762	1.57979	1.63302		4.44546	2.74236	2.10465	1.45597	3.24732	2.69573	3.89938	2.53692	1.46508	1.91886	2.03985		0.980391	0.85888	0.998496	1.11922	0.894265	1.18992		0.782459	1.0204	1.27097	0.755637	1.2665	1.30261
	100	4.56398	10.043	4.24	2.68531	4.11686	12.4731	3.32906	2.69047	5.14805	3.33284	3.67468	3.13651		4.37054	2.5186	2.87558	2.19022	4.34446	4.31258	3.91006	4.28	5.67354	3.44127	2.52031		1.36234	0.957275	1.27006	1.91702	1.39966	1.63724		1.03958	1.72013	1.33006	1.3351	2.11385	1.55659
Figure 4b (Two-way ANOVA)
Alpha	0.05
Source of Variation	% of total variation	P value	P value summary	Significant?
Interaction	2.049	0.6835	ns	No
Row Factor	54.69	<0.0001	****	Yes
Column Factor	2.922	0.0009	***	Yes
ANOVA table	SS (Type III)	DF	MS	F (DFn, DFd)	P value
Interaction	8.252	15	0.5501	F (15, 216) = 0.7942	P=0.6835
Row Factor	220.3	5	44.06	F (5, 216) = 63.60	P<0.0001
Column Factor	11.77	3	3.924	F (3, 216) = 5.664	P=0.0009
Residual	149.6	216	0.6927
Data summary
Number of columns (Column Factor)	4
Number of rows (Row Factor)	6
Number of values	240
Within each row, compare columns (simple effects within rows)
Number of families	6
Number of comparisons per family	6
Alpha	0.05
Bonferroni's multiple comparisons test	Predicted (LS) mean diff.	95.00% CI of diff.	Significant?	Summary	Adjusted P Value
Row 1
HFD/veh vs. HFD/prog	0.05727	-0.8678 to 0.9824	No	ns	>0.9999
HFD/veh vs. chow/veh	0.161	-0.8163 to 1.138	No	ns	>0.9999
HFD/veh vs. chow/prog	0.1451	-0.8665 to 1.157	No	ns	>0.9999
HFD/prog vs. chow/veh	0.1037	-0.8925 to 1.100	No	ns	>0.9999
HFD/prog vs. chow/prog	0.08785	-0.9420 to 1.118	No	ns	>0.9999
chow/veh vs. chow/prog	-0.01583	-1.093 to 1.061	No	ns	>0.9999
Row 2
HFD/veh vs. HFD/prog	0.06456	-0.8606 to 0.9897	No	ns	>0.9999
HFD/veh vs. chow/veh	0.1841	-0.7932 to 1.161	No	ns	>0.9999
HFD/veh vs. chow/prog	0.1351	-0.8765 to 1.147	No	ns	>0.9999
HFD/prog vs. chow/veh	0.1196	-0.8766 to 1.116	No	ns	>0.9999
HFD/prog vs. chow/prog	0.07052	-0.9593 to 1.100	No	ns	>0.9999
chow/veh vs. chow/prog	-0.04905	-1.126 to 1.028	No	ns	>0.9999
Row 3
HFD/veh vs. HFD/prog	0.02913	-0.8960 to 0.9543	No	ns	>0.9999
HFD/veh vs. chow/veh	0.1786	-0.7987 to 1.156	No	ns	>0.9999
HFD/veh vs. chow/prog	0.01819	-0.9934 to 1.030	No	ns	>0.9999
HFD/prog vs. chow/veh	0.1495	-0.8466 to 1.146	No	ns	>0.9999
HFD/prog vs. chow/prog	-0.01094	-1.041 to 1.019	No	ns	>0.9999
chow/veh vs. chow/prog	-0.1604	-1.237 to 0.9165	No	ns	>0.9999
Row 4
HFD/veh vs. HFD/prog	0.6537	-0.2714 to 1.579	No	ns	0.3674
HFD/veh vs. chow/veh	0.6631	-0.3142 to 1.640	No	ns	0.4333
HFD/veh vs. chow/prog	0.7425	-0.2691 to 1.754	No	ns	0.3116
HFD/prog vs. chow/veh	0.009339	-0.9868 to 1.005	No	ns	>0.9999
HFD/prog vs. chow/prog	0.08879	-0.9410 to 1.119	No	ns	>0.9999
chow/veh vs. chow/prog	0.07945	-0.9975 to 1.156	No	ns	>0.9999
Row 5
HFD/veh vs. HFD/prog	0.7359	-0.1893 to 1.661	No	ns	0.2119
HFD/veh vs. chow/veh	0.8424	-0.1348 to 1.820	No	ns	0.136
HFD/veh vs. chow/prog	0.9154	-0.09616 to 1.927	No	ns	0.1008
HFD/prog vs. chow/veh	0.1066	-0.8896 to 1.103	No	ns	>0.9999
HFD/prog vs. chow/prog	0.1796	-0.8503 to 1.209	No	ns	>0.9999
chow/veh vs. chow/prog	0.07298	-1.004 to 1.150	No	ns	>0.9999
Row 6
HFD/veh vs. HFD/prog	1.143	0.2177 to 2.068	Yes	**	0.007
HFD/veh vs. chow/veh	1.054	0.07659 to 2.031	Yes	*	0.027
HFD/veh vs. chow/prog	0.9754	-0.03619 to 1.987	No	ns	0.0655
HFD/prog vs. chow/veh	-0.08892	-1.085 to 0.9072	No	ns	>0.9999
HFD/prog vs. chow/prog	-0.1674	-1.197 to 0.8624	No	ns	>0.9999
chow/veh vs. chow/prog	-0.07848	-1.155 to 0.9984	No	ns	>0.9999
Figure 4c (Two-way ANOVA)
Alpha	0.05
Source of Variation	% of total variation	P value	P value summary	Significant?
Interaction	5.345	0.0684	ns	No
Row Factor	54.3	<0.0001	****	Yes
Column Factor	1.907	0.0354	*	Yes
ANOVA table	SS (Type III)	DF	MS	F (DFn, DFd)	P value
Interaction	10.3	15	0.6865	F (15, 149) = 1.645	P=0.0684
Row Factor	104.6	5	20.92	F (5, 149) = 50.13	P<0.0001
Column Factor	3.674	3	1.225	F (3, 149) = 2.934	P=0.0354
Residual	62.18	149	0.4173
Data summary
Number of columns (Column Factor)	4
Number of rows (Row Factor)	6
Number of values	173
Within each row, compare columns (simple effects within rows)
Number of families	6
Number of comparisons per family	6
Alpha	0.05
Bonferroni's multiple comparisons test	Predicted (LS) mean diff.	95.00% CI of diff.	Significant?	Summary	Adjusted P Value
Row 1
HFD/veh vs. HFD/dvz	-0.0006557	-0.8150 to 0.8136	No	ns	>0.9999
HFD/veh vs. chow/veh	-0.02145	-0.9319 to 0.8890	No	ns	>0.9999
HFD/veh vs. chow/dvz	0.01784	-0.9456 to 0.9813	No	ns	>0.9999
HFD/dvz vs. chow/veh	-0.02079	-0.9312 to 0.8896	No	ns	>0.9999
HFD/dvz vs. chow/dvz	0.0185	-0.9450 to 0.9820	No	ns	>0.9999
chow/veh vs. chow/dvz	0.03929	-1.007 to 1.085	No	ns	>0.9999
Row 2
HFD/veh vs. HFD/dvz	0.01456	-0.7997 to 0.8289	No	ns	>0.9999
HFD/veh vs. chow/veh	-0.08717	-0.9976 to 0.8232	No	ns	>0.9999
HFD/veh vs. chow/dvz	0.03079	-0.9327 to 0.9943	No	ns	>0.9999
HFD/dvz vs. chow/veh	-0.1017	-1.012 to 0.8087	No	ns	>0.9999
HFD/dvz vs. chow/dvz	0.01623	-0.9473 to 0.9797	No	ns	>0.9999
chow/veh vs. chow/dvz	0.118	-0.9280 to 1.164	No	ns	>0.9999
Row 3
HFD/veh vs. HFD/dvz	-0.04594	-0.8853 to 0.7934	No	ns	>0.9999
HFD/veh vs. chow/veh	-0.09186	-1.025 to 0.8410	No	ns	>0.9999
HFD/veh vs. chow/dvz	0.05043	-0.9343 to 1.035	No	ns	>0.9999
HFD/dvz vs. chow/veh	-0.04592	-0.9563 to 0.8645	No	ns	>0.9999
HFD/dvz vs. chow/dvz	0.09636	-0.8671 to 1.060	No	ns	>0.9999
chow/veh vs. chow/dvz	0.1423	-0.9037 to 1.188	No	ns	>0.9999
Row 4
HFD/veh vs. HFD/dvz	0.1327	-0.6816 to 0.9470	No	ns	>0.9999
HFD/veh vs. chow/veh	0.1039	-0.8065 to 1.014	No	ns	>0.9999
HFD/veh vs. chow/dvz	0.05809	-0.9054 to 1.022	No	ns	>0.9999
HFD/dvz vs. chow/veh	-0.02881	-0.9392 to 0.8816	No	ns	>0.9999
HFD/dvz vs. chow/dvz	-0.07465	-1.038 to 0.8888	No	ns	>0.9999
chow/veh vs. chow/dvz	-0.04585	-1.092 to 1.000	No	ns	>0.9999
Row 5
HFD/veh vs. HFD/dvz	0.4055	-0.4088 to 1.220	No	ns	>0.9999
HFD/veh vs. chow/veh	0.546	-0.3644 to 1.456	No	ns	0.6654
HFD/veh vs. chow/dvz	0.5135	-0.4499 to 1.477	No	ns	0.9371
HFD/dvz vs. chow/veh	0.1406	-0.7699 to 1.051	No	ns	>0.9999
HFD/dvz vs. chow/dvz	0.1081	-0.8554 to 1.072	No	ns	>0.9999
chow/veh vs. chow/dvz	-0.03247	-1.078 to 1.014	No	ns	>0.9999
Row 6
HFD/veh vs. HFD/dvz	1.494	0.6795 to 2.308	Yes	****	<0.0001
HFD/veh vs. chow/veh	1.47	0.5600 to 2.381	Yes	***	0.0002
HFD/veh vs. chow/dvz	0.9213	-0.04220 to 1.885	No	ns	0.0694
HFD/dvz vs. chow/veh	-0.02337	-0.9338 to 0.8870	No	ns	>0.9999
HFD/dvz vs. chow/dvz	-0.5725	-1.536 to 0.3910	No	ns	0.6852
chow/veh vs. chow/dvz	-0.5491	-1.595 to 0.4968	No	ns	0.9747
Figure 4e (Two-way ANOVA)
Alpha	0.05
Source of Variation	% of total variation	P value	P value summary	Significant?
Interaction	9.205	0.0003	***	Yes
Row Factor	40.54	<0.0001	****	Yes
Column Factor	10.29	<0.0001	****	Yes
ANOVA table	SS (Type III)	DF	MS	F (DFn, DFd)	P value
Interaction	31.02	15	2.068	F (15, 143) = 2.993	P=0.0003
Row Factor	136.6	5	27.32	F (5, 143) = 39.54	P<0.0001
Column Factor	34.69	3	11.56	F (3, 143) = 16.73	P<0.0001
Residual	98.81	143	0.691
Data summary
Number of columns (Column Factor)	4
Number of rows (Row Factor)	6
Number of values	167
Within each row, compare columns (simple effects within rows)
Number of families	6
Number of comparisons per family	6
Alpha	0.05
Bonferroni's multiple comparisons test	Predicted (LS) mean diff.	95.00% CI of diff.	Significant?	Summary	Adjusted P Value
Row 1
db/db_veh vs. db/db_prog	0.09485	-0.9858 to 1.176	No	ns	>0.9999
db/db_veh vs. WT/veh	0.1912	-0.9809 to 1.363	No	ns	>0.9999
db/db_veh vs. WT/prog	0.2415	-0.9989 to 1.482	No	ns	>0.9999
db/db_prog vs. WT/veh	0.09635	-1.105 to 1.297	No	ns	>0.9999
db/db_prog vs. WT/prog	0.1467	-1.121 to 1.415	No	ns	>0.9999
WT/veh vs. WT/prog	0.05035	-1.296 to 1.397	No	ns	>0.9999
Row 2
db/db_veh vs. db/db_prog	0.1066	-1.005 to 1.219	No	ns	>0.9999
db/db_veh vs. WT/veh	-0.05372	-1.255 to 1.147	No	ns	>0.9999
db/db_veh vs. WT/prog	0.2612	-1.007 to 1.529	No	ns	>0.9999
db/db_prog vs. WT/veh	-0.1603	-1.361 to 1.041	No	ns	>0.9999
db/db_prog vs. WT/prog	0.1546	-1.113 to 1.422	No	ns	>0.9999
WT/veh vs. WT/prog	0.3149	-1.032 to 1.662	No	ns	>0.9999
Row 3
db/db_veh vs. db/db_prog	0.2222	-0.8584 to 1.303	No	ns	>0.9999
db/db_veh vs. WT/veh	0.07842	-1.094 to 1.251	No	ns	>0.9999
db/db_veh vs. WT/prog	0.5493	-0.6911 to 1.790	No	ns	>0.9999
db/db_prog vs. WT/veh	-0.1438	-1.345 to 1.057	No	ns	>0.9999
db/db_prog vs. WT/prog	0.3271	-0.9408 to 1.595	No	ns	>0.9999
WT/veh vs. WT/prog	0.4709	-0.8758 to 1.818	No	ns	>0.9999
Row 4
db/db_veh vs. db/db_prog	0.2134	-0.8673 to 1.294	No	ns	>0.9999
db/db_veh vs. WT/veh	1.158	-0.01379 to 2.331	No	ns	0.0547
db/db_veh vs. WT/prog	1.274	0.03316 to 2.514	Yes	*	0.0407
db/db_prog vs. WT/veh	0.945	-0.2561 to 2.146	No	ns	0.2222
db/db_prog vs. WT/prog	1.06	-0.2076 to 2.328	No	ns	0.1608
WT/veh vs. WT/prog	0.1153	-1.231 to 1.462	No	ns	>0.9999
Row 5
db/db_veh vs. db/db_prog	1.217	0.1362 to 2.298	Yes	*	0.0184
db/db_veh vs. WT/veh	2.148	0.9759 to 3.320	Yes	****	<0.0001
db/db_veh vs. WT/prog	1.959	0.7190 to 3.200	Yes	***	0.0003
db/db_prog vs. WT/veh	0.9312	-0.2699 to 2.132	No	ns	0.2391
db/db_prog vs. WT/prog	0.7426	-0.5253 to 2.010	No	ns	0.7159
WT/veh vs. WT/prog	-0.1886	-1.535 to 1.158	No	ns	>0.9999
Row 6
db/db_veh vs. db/db_prog	0.6559	-0.4247 to 1.737	No	ns	0.6395
db/db_veh vs. WT/veh	2.592	1.420 to 3.764	Yes	****	<0.0001
db/db_veh vs. WT/prog	2.469	1.229 to 3.710	Yes	****	<0.0001
db/db_prog vs. WT/veh	1.936	0.7349 to 3.137	Yes	***	0.0002
db/db_prog vs. WT/prog	1.813	0.5452 to 3.081	Yes	**	0.0012
WT/veh vs. WT/prog	-0.1229	-1.470 to 1.224	No	ns	>0.9999
Figure 4f (Two-way ANOVA)
Alpha	0.05
Source of Variation	% of total variation	P value	P value summary	Significant?
Interaction	9.76	<0.0001	****	Yes
Row Factor	27.24	<0.0001	****	Yes
Column Factor	14.11	<0.0001	****	Yes
ANOVA table	SS (Type III)	DF	MS	F (DFn, DFd)	P value
Interaction	46.15	15	3.076	F (15, 186) = 3.544	P<0.0001
Row Factor	128.8	5	25.76	F (5, 186) = 29.68	P<0.0001
Column Factor	66.7	3	22.23	F (3, 186) = 25.61	P<0.0001
Residual	161.5	186	0.868
Data summary
Number of columns (Column Factor)	4
Number of rows (Row Factor)	6
Number of values	210
Within each row, compare columns (simple effects within rows)
Number of families	6
Number of comparisons per family	6
Alpha	0.05
Bonferroni's multiple comparisons test	Predicted (LS) mean diff.	95.00% CI of diff.	Significant?	Summary	Adjusted P Value
Row 1
db/db_veh vs. db/db_dvz	-0.007576	-1.045 to 1.030	No	ns	>0.9999
db/db_veh vs. WT_veh	0.3419	-0.9004 to 1.584	No	ns	>0.9999
db/db_veh vs. WT_dvz	0.3255	-0.9168 to 1.568	No	ns	>0.9999
db/db_dvz vs. WT_veh	0.3495	-0.9115 to 1.610	No	ns	>0.9999
db/db_dvz vs. WT_dvz	0.333	-0.9279 to 1.594	No	ns	>0.9999
WT_veh vs. WT_dvz	-0.01646	-1.451 to 1.418	No	ns	>0.9999
Row 2
db/db_veh vs. db/db_dvz	0.01727	-1.020 to 1.054	No	ns	>0.9999
db/db_veh vs. WT_veh	0.3646	-0.8777 to 1.607	No	ns	>0.9999
db/db_veh vs. WT_dvz	0.3425	-0.8998 to 1.585	No	ns	>0.9999
db/db_dvz vs. WT_veh	0.3473	-0.9137 to 1.608	No	ns	>0.9999
db/db_dvz vs. WT_dvz	0.3252	-0.9358 to 1.586	No	ns	>0.9999
WT_veh vs. WT_dvz	-0.02211	-1.457 to 1.412	No	ns	>0.9999
Row 3
db/db_veh vs. db/db_dvz	0.203	-0.8341 to 1.240	No	ns	>0.9999
db/db_veh vs. WT_veh	0.7377	-0.5046 to 1.980	No	ns	0.6899
db/db_veh vs. WT_dvz	0.7056	-0.5367 to 1.948	No	ns	0.7894
db/db_dvz vs. WT_veh	0.5347	-0.7263 to 1.796	No	ns	>0.9999
db/db_dvz vs. WT_dvz	0.5025	-0.7584 to 1.763	No	ns	>0.9999
WT_veh vs. WT_dvz	-0.03214	-1.467 to 1.402	No	ns	>0.9999
Row 4
db/db_veh vs. db/db_dvz	0.3301	-0.7070 to 1.367	No	ns	>0.9999
db/db_veh vs. WT_veh	1.111	-0.1310 to 2.354	No	ns	0.1084
db/db_veh vs. WT_dvz	0.9741	-0.2682 to 2.216	No	ns	0.2273
db/db_dvz vs. WT_veh	0.7811	-0.4799 to 2.042	No	ns	0.6014
db/db_dvz vs. WT_dvz	0.644	-0.6170 to 1.905	No	ns	>0.9999
WT_veh vs. WT_dvz	-0.1371	-1.572 to 1.297	No	ns	>0.9999
Row 5
db/db_veh vs. db/db_dvz	0.4426	-0.5945 to 1.480	No	ns	>0.9999
db/db_veh vs. WT_veh	2.031	0.7890 to 3.274	Yes	***	0.0001
db/db_veh vs. WT_dvz	1.972	0.7295 to 3.214	Yes	***	0.0002
db/db_dvz vs. WT_veh	1.589	0.3278 to 2.850	Yes	**	0.0057
db/db_dvz vs. WT_dvz	1.529	0.2682 to 2.790	Yes	**	0.0087
WT_veh vs. WT_dvz	-0.05957	-1.494 to 1.375	No	ns	>0.9999
Row 6
db/db_veh vs. db/db_dvz	1.277	0.2396 to 2.314	Yes	**	0.0074
db/db_veh vs. WT_veh	3.529	2.287 to 4.771	Yes	****	<0.0001
db/db_veh vs. WT_dvz	3.437	2.195 to 4.679	Yes	****	<0.0001
db/db_dvz vs. WT_veh	2.252	0.9912 to 3.513	Yes	****	<0.0001
db/db_dvz vs. WT_dvz	2.16	0.8993 to 3.421	Yes	****	<0.0001
WT_veh vs. WT_dvz	-0.09195	-1.526 to 1.343	No	ns	>0.9999

## Sheet: Supplementery Figure S2
Figure S2a
	Chow	HFD
Sample_1	0.758143	1.4378
Sample_2	0.747228	0.934685
Sample_3	0.566528	1.45443
Sample_4	1.12318	0.824151
Sample_5	0.598926
Figure S2b
	Chow	HFD
Sample_1	713.2	839.84
Sample_2	757.76	908
Sample_3	855.84	1131.84
Sample_4	626.88	792.24
Sample_5	672.32	824.64
Figure S2c
	WT	db/db
Sample_1	0.3796	1.4726
Sample_2	0.4816	0.61
Sample_3	0.4406	0.6184
Sample_4	0.5016	1.2716
Figure S2d
	WT	db/db
Sample_1	715.68	1067.44
Sample_2	695.52	1187.36
Sample_3	703.52	1099.84
Sample_4	609.28	903.76

## Sheet: Supplementary Figure S3
Figure S3a	chow_veh					chow_dvz					HFD_veh					HFD_dvz
	Mouse 1	Mouse 2	Mouse 3	Mouse 4	Mouse 5	Mouse 1	Mouse 2	Mouse 3	Mouse 4	Mouse 5	Mouse 1	Mouse 2	Mouse 3	Mouse 4	Mouse 5	Mouse 1	Mouse 2	Mouse 3	Mouse 4	Mouse 5
Total BALF count (x 10^4/ml)	39.4	22.8	19.2	17.8	25.6	26.4	14	17	35.4	30.2	23.4	19.6	27.8	23.6	23	23.4	24.6	22.6	20	18.2
Figure S3b	chow_veh					chow_dvz					HFD_veh					HFD_dvz
	Mouse 1	Mouse 2	Mouse 3	Mouse 4	Mouse 5	Mouse 1	Mouse 2	Mouse 3	Mouse 4	Mouse 5	Mouse 1	Mouse 2	Mouse 3	Mouse 4	Mouse 5	Mouse 1	Mouse 2	Mouse 3	Mouse 4	Mouse 5
Macrophages	99.8	97	99.5	99.8	99.8	99.8	99.5	98	99.8	99.3	99.8	99.8	99.5	99.5	98.8	99.3	99.5	99.5	98.8	99.8
Lymphocytes	0.25	1	0.5	0.25	0.25	0.25	0.5	0.5	0.25	0.5	0.25	0.25	0.5	0.5	1.25	0.5	0.5	0.25	0.5	0.25
Eosinophils	0	0	0	0	0	0	0	0	0	0	0	0	0	0	0	0	0	0	0	0
Neutrophils	0	2	0	0	0	0	0	1.5	0	0.25	0	0	0	0	0	0.25	0	0.25	0.75	0
Figure S3c	WT_vehicle				WT_prog				db/db_vehicle				db/db_prog
	Mouse 1	Mouse 2	Mouse 3	Mouse 4	Mouse 1	Mouse 2	Mouse 3	Mouse 4	Mouse 1	Mouse 2	Mouse 3	Mouse 4	Mouse 1	Mouse 2	Mouse 3	Mouse 4
Macrophages	99	99	99.5	99.5	99	99	99	98	98	98	98.5	97.5	94.5	98	97	97
Lymphocytes	0.5	0.5	0.5	0.5	0.5	0.5	0.5	0.5	0.5	0.5	0	0.5	0.5	0.5	0	0.5
Eosinophils	0	0	0	0	0	0	0	0	1.5	1	1.5	2	5	1	3	2.5
Neutrophils	0	0	0	0	0.5	0	0.5	1.5	0	0	0	0	0	0.5	0	0

## Sheet: Supplementary Figure S4a
Sample	Eotaxin	G-CSF	GM-CSF	IFNγ	IL-1α	IL-1β	IL-2	IL-3	IL-4	IL-5	IL-6	IL-7	IL-9	IL-10	IL-12p40	IL-12p70	IL-13	IL-15	IL-17	IP-10	KC	LIF	LIX	MCP-1	M-CSF	MIG	MIP-1α	MIP-1β	MIP-2	RANTES	TNFα	VEGF
Chow_veh_1	7.11	27.2	36.38	13.01	153.43	38.97	51.85	7.99	3.07	8.33	6.9	24.76	77.44	23.92	32.62	119.4	10.11	92.6	3.07	4.87	31.03	9.43	30.94	121.7	27.48	7.72	73.18	63.25	506.23	4.82	11.02	26.64
Chow_veh_2	7.82	30.21	35.37	14.06	180.8	40	55.46	7.9	3.46	8.58	17.26	25.28	82.14	22.01	31.95	120.93	11.18	96.3	3.31	5.65	37.2	16.96	21.89	133	25.25	6.99	73.59	62.29	474.54	4.57	11.27	16.74
Chow_veh_3	8.35	24.49	35.68	12.83	162.66	37.94	51.46	8.82	3.24	11.13	8.48	26.4	77.44	27.1	34.86	108.05	10.04	77.32	3.44	4.69	33.72	10.9	27.59	123.52	24.43	6.82	72.77	58.9	467.98	4.77	11.14	28.69
Chow_veh_4	11.51	29.81	35.45	15.75	161.24	40.77	51.14	8.24	3.27	9.13	7.62	29.14	76.97	27.9	35.54	116.03	9.29	95.99	2.89	6.4	34.25	10.59	12.17	128.9	28.56	7.76	76.16	58.65	496.29	4.7	10.98	37.37
Chow_veh_5	7.77	26.59	37.29	11.43	155.57	42.82	51.3	7.2	3.03	8.61	7.3	25.2	80.26	21.67	32.85	112.96	9.93	107.49	3.01	4.02	32.68	9.83	17.84	133.58	28.06	6.99	76.03	61.57	478.45	4.57	10.6	19.31
Chow_dvz_1	7.72	25.64	36.83	12.48	169.33	39.48	52.56	8.41	3.14	7.99	7.9	25.02	79.08	24.01	33.74	115.41	10.36	91.37	2.95	4.53	31.64	11.03	16.86	129.49	29.22	7.2	72.77	57.79	460.65	4.61	11.23	16.39
Chow_dvz_2	15.15	31.61	37.21	14.42	196.85	34.6	50.34	7.39	3.74	8.54	9.64	27.09	83.78	26.56	36.1	116.03	10.29	108.12	3.34	7.43	34.07	9.76	22.41	123.52	29.05	8.37	76.43	64.66	481.03	5.5	11.68	18.43
Chow_dvz_3	9.16	30.28	35.13	13.53	149.13	37.3	52.71	7.79	3.04	8.17	8.05	25.2	87.76	28.35	36.9	119.09	10.36	87.68	2.78	5.57	29.55	9.39	19	122.92	26.98	7.38	76.43	55.15	475.85	4.42	11.39	20.74
Chow_dvz_4	8.97	29.14	36.22	13.45	184.24	35.63	51.62	7.79	3.23	8.51	7.58	22.23	81.43	25.41	34.41	111.12	9.93	84.62	3.44	4.68	30.94	10.23	16.69	126.23	23.12	7.48	73.45	57.17	469.3	4.72	10.94	14.57
Chow_dvz_5	7.52	31.61	34.82	13.01	153.43	38.2	51.93	7.34	2.83	8.19	7.71	25.89	86.82	21.84	35.77	114.8	9.86	107.18	3.1	4.83	24.16	10.83	22.93	129.2	28.22	6.78	76.97	59.39	471.93	4.49	10.85	17.68
HFD_veh_1	7.16	27.26	35.6	12.17	157.7	37.43	53.18	7.62	3.19	7.94	6.61	25.46	78.38	20.89	35.99	108.66	10.33	89.22	3.06	3.66	29.73	11.13	8.99	128.31	26.24	6.89	72.08	55.66	477.8	4.23	11.37	22.68
HFD_veh_2	12.95	30.08	37.97	13.36	160.89	34.09	50.18	7.45	3.52	8.12	7.37	24.68	85.18	26.74	31.06	112.35	10.01	86.46	2.86	7.04	34.68	10.23	13.69	130.96	26.57	8.07	75.09	54.64	496.29	4.56	11.1	17.96
HFD_veh_3	7.26	26.05	35.13	13.23	141.92	40.12	51.14	7.45	3.27	8.75	7.28	24.33	81.67	26.21	33.74	130.1	11.14	104.99	3.07	3.86	27.29	10.83	19.16	128.6	26.9	7.1	72.08	61.57	484.89	4.75	11.43	27.02
HFD_veh_4	7.46	26.99	35.45	12.96	168.98	35.63	54.1	8.19	3.09	8.12	7.54	26.32	83.08	24.89	40.31	122.15	9.83	94.45	3.12	3.98	26.25	9.49	22.76	131.25	27.4	6.99	76.97	57.17	467.98	4.51	10.62	34.21
HFD_veh_5	8.77	25.24	36.45	12.44	149.13	39.48	51.38	7.85	3.06	8.47	7.28	26.23	83.54	22.7	29.29	110.5	9.72	96.92	3.05	4.57	25.47	10.23	14.47	128.9	27.81	6.71	70.54	57.79	493.78	4.16	10.51	22.14
HFD_dvz_1	6.91	26.32	34.66	13.27	163.36	37.04	51.62	7.39	3.11	8.05	7.11	28.12	82.61	23.31	35.2	111.12	9.86	95.07	2.8	3.69	27.29	9.63	14.62	134.74	26.65	7.17	70.96	57.91	489.35	4.56	10.6	29.37
HFD_dvz_2	13.74	27.53	34.82	14.95	175.95	38.97	53.02	7.85	3.25	8.19	7.45	28.12	85.42	22.79	32.62	119.7	9.22	97.54	3.34	6.07	30.94	10.96	14.47	126.23	29.39	8.61	75.09	59.27	473.24	5.05	11.04	37.01
HFD_dvz_3	17.05	29.14	38.12	15.13	186.3	41.28	54.25	8.07	3.44	9.25	8.07	25.02	78.38	25.5	35.09	115.11	10.22	100.02	2.89	6.76	32.86	11.1	11.72	133	26.24	11.42	73.73	60.61	500.66	4.71	11.19	52.49
HFD_dvz_4	7.49	26.18	32.64	13.27	150.57	34.73	51.3	7.39	3.31	7.99	7.11	27.61	76.97	22.7	34.19	119.09	11.14	91.37	2.92	3.36	27.9	9.49	13.08	129.49	28.06	6.6	73.45	53.75	465.33	4.58	11.33	16.8
HFD_dvz_5	10.82	24.22	36.53	12.22	148.42	41.02	51.62	7.34	2.88	8.85	7.03	28.12	84.25	23.66	33.97	105.59	9.29	100.02	3.08	5.21	25.55	9.76	6.83	130.96	25.99	7.48	71.52	59.51	451.86	5.05	10.39	32.16

## Sheet: Supplementary Figure S4b
Sample	Eotaxin	G-CSF	GM-CSF	IFNγ	IL-1α	IL-1β	IL-2	IL-3	IL-4	IL-5	IL-6	IL-7	IL-9	IL-10	IL-12p40	IL-12p70	IL-13	IL-15	IL-17	IP-10	KC	LIF	LIX	MCP-1	M-CSF	MIG	MIP-1α	MIP-1β	MIP-2	RANTES	TNFα	VEGF
WT_veh_1	1.92	3.91	3.76	0.79	20.82	2.05	1.76	0.45	OOR <	1.08	0.87	1.61	14.36	1.77	2.22	4.41	OOR <	3.81	0.01	1.67	4.37	0.39	41.81	13.3	OOR	OOR <	24.81	21.01	OOR <	OOR <	OOR <	11.13
WT_veh_2	7.74	4.84	3.76	0.97	34.76	1.46	2.89	0.64	OOR <	1.08	1.31	1.41	25.3	4.39	2.4	6.18	OOR <	2.59	0.04	4.78	5.29	0.09	46.78	14.5	OOR	1.13	18.51	26.74	128.63	0.77	OOR <	16.6
WT_veh_3	2.76	3.34	6.69	0.4	21.26	2.83	2.07	0.89	OOR <	0.91	1.14	1.41	11.53	4.39	1.57	5.3	OOR <	3.81	0.24	2.6	4.04	0.29	44.79	9.34	1.04	0.24	17.27	22.23	OOR <	0.38	OOR <	7.61
WT_veh_4	4.33	4	3.76	0.6	25.63	2.58	2.17	0.7	0.07	0.83	1.65	1.03	23.75	4.04	3.16	7.9	OOR <	3.81	0.19	3.54	5.12	0.65	53.25	15.66	OOR	0.51	20.8	27.79	76.25	0.3	OOR <	13.98
WT_prog_1	2.35	4.28	5.59	1.67	19.07	3.77	1.35	0.52	OOR <	1.24	1.31	2.4	8.32	3.68	1.66	6.18	OOR <	9.28	0.19	1.57	5.45	0.8	49.27	12.05	0.64	OOR <	26.61	29.16	61.05	OOR <	OOR <	11.35
WT_prog_2	13.6	5.02	8.26	2	33.89	1.13	2.99	0.83	OOR <	1.66	1.55	1.41	16.93	2.56	3.16	3.5	OOR <	7.47	0.15	5.41	5.12	0.29	43.79	7.83	OOR	4.16	22.88	31.14	122.23	0.65	OOR <	14.88
WT_prog_3	13.58	5.94	9.35	3.26	58.32	2.58	6.62	0.42	0.1	3.5	2.29	1.03	41.88	5.09	9.16	5.3	0.09	8.68	0.42	5.87	8.1	0.8	32.37	15.66	2.24	5.78	42.02	32.73	165.52	1.19	OOR <	14.18
WT_prog_4	3.62	9.15	5.59	1.24	19.07	1.76	1.35	0.64	0.2	1.66	2.02	2.4	8.32	4.39	3.16	5.3	0.4	16.28	0.4	1.74	4.12	0.75	66.72	15.66	0.91	0.39	39.62	31.14	55.3	0.25	OOR <	6.29
db/db_veh_1	12.99	5.57	5.59	2	31.29	2.58	4.04	0.8	0.12	1.24	1.28	1.41	20.48	4.74	4.97	5.3	OOR <	13.42	0.1	4.12	7.03	0.55	43.79	7.83	0.1	3.62	28.32	31.78	140.76	0.77	OOR <	48.92
db/db_veh_2	3.43	2.58	5.59	0.97	23.88	1.46	1.56	0.7	0.1	0.73	1.62	2	13.68	2.17	2.97	1.6	0.4	9.28	0.34	1.33	2.95	0.09	44.29	10.73	0.64	0.24	25.73	27.09	66.41	0.34	OOR <	18.4
db/db_veh_3	13.46	6.39	3.76	0.19	37.34	3.55	2.89	0.52	0.01	1.08	1.18	1.41	29.72	6.44	2.22	5.3	0.4	2.59	0.36	3.54	4.37	0.6	32.87	7.83	0.1	2.25	26.61	27.09	112.12	OOR <	OOR <	27.62
db/db_veh_4	14.07	2.67	5.59	2.08	33.46	1.46	3.2	0.7	OOR <	0.42	1.01	1.22	21.59	3.13	2.59	1.6	OOR <	5.03	0.19	3.39	3.28	0.45	43.79	13.3	OOR	1.09	28.32	26.74	85.2	OOR <	OOR <	8.43
db/db_prog_1	11.8	5.39	OOR <	0.3	29.55	2.05	3.41	0.83	OOR <	2.05	1.31	1.41	19.91	4.39	2.12	7.9	OOR <	8.08	0.28	4.06	4.12	0.8	30.39	12.05	0.91	1.77	9.12	30.49	9.93	OOR <	OOR <	17.44
db/db_prog_2	4.58	5.57	8.26	2.88	36.48	0.76	2.99	0.58	OOR <	1.38	1.21	2.2	23.75	3.31	4.49	7.47	0.92	7.47	0.24	2.35	5.12	0.29	46.78	22.88	0.64	0.13	29.14	31.78	76.25	0.88	OOR <	23.62
db/db_prog_3	20.18	8.97	10.82	2.64	40.77	2.32	4.68	0.58	OOR <	1.93	2.02	3	27.8	4.04	3.54	6.18	0.35	9.88	0.24	5.62	6.86	0.75	29.39	22.88	1.18	1.57	37.08	21.01	134.8	0.94	OOR <	18.33
db/db_prog_4	7.48	6.84	6.34	2.4	27.81	0.76	1.56	0.7	OOR <	1.46	1.55	2.3	14.36	4.92	2.59	4.41	0.61	6.25	0.28	3.79	3.79	1.3	48.77	10.73	1.18	0.34	29.14	27.09	101.26	0.09	0.87	18.57
